# Supplementary material for: Circumscription and lectotypification of Hedychium villosum and its variety H. villosum var. tenuiflorum (Zingiberaceae)
Source: PhytoKeys. 2013 Aug 21;(25):75–85. doi: 10.3897/phytokeys.25.4113 (PMC3819131; doi:10.3897/phytokeys.25.4113)
Supplement: XML Treatment for Hedychium villosum villosum [file phytokeys.25.4113-treatment1.xml]

<!DOCTYPE tp:taxon-treatment
  PUBLIC "-//TaxonX//DTD Taxonomic Treatment Publishing DTD v0 20100105//EN" "tax-treatment-NSO.dtd">
<tp:taxon-treatment xmlns:tp="http://www.plazi.org/taxpub"><tp:treatment-meta><mixed-citation publication-type="journal"><person-group><name><surname>Sanoj</surname><given-names>Edakkandiyil</given-names></name><name><surname>Sabu</surname><given-names>Mamiyil</given-names></name><name><surname>Pradeep</surname><given-names>Ayillath Kuttiyil</given-names></name></person-group><article-title>Circumscription and lectotypification of <italic>Hedychium villosum</italic> and its variety <italic>H. villosum</italic> var. <italic>tenuiflorum</italic> (Zingiberaceae)</article-title><source>PhytoKeys</source><day>21</day><month>8</month><year>2013</year><volume>2013</volume><issue>25</issue><fpage>75</fpage><lpage>85</lpage><pub-id pub-id-type="doi">10.3897/phytokeys.25.4113</pub-id></mixed-citation></tp:treatment-meta><tp:nomenclature><tp:taxon-name>
                        <tp:taxon-name-part taxon-name-part-type="genus">Hedychium</tp:taxon-name-part>
                        <tp:taxon-name-part taxon-name-part-type="species">villosum</tp:taxon-name-part>
                        <tp:taxon-name-part taxon-name-part-type="varietas">villosum</tp:taxon-name-part>
                    </tp:taxon-name><tp:taxon-authority>Fl. Ind. (ed. Carey) 1: 12. 1820.</tp:taxon-authority></tp:nomenclature><tp:treatment-sec sec-type="Type"><title>Type.</title><p>India. “Sylhet”, 1815, <italic>M. R. Smith</italic> <italic>s.n</italic>. <italic>pro parte</italic> (middle specimen) (lectotype, designated here: BM! [BM000574717, middle stem only]). <xref ref-type="fig" rid="F1">Figs 1A</xref>, <xref ref-type="fig" rid="F2">2</xref>.</p></tp:treatment-sec><tp:treatment-sec sec-type="Description"><title>Description.</title><p>Epiphytic perennial herbs. <italic>Leafy shoots</italic> 60–90 cm high, erect, slender. <italic>Leaves</italic> 8–12 in number, spreading, at a distance of 3.4–7.5 cm, sessile; sheath 1.9–2 cm wide, puberulent at margins; ligule 1.8–2.1 × 0.7–0.8 cm, single-lobed, oblong, membranous, puberulent externally, tip acute; lamina 14–20 × 3.7–4.5 cm, elliptic-lanceolate, dark green and glabrous above, pale green and puberulent below; midrib pubescent below; tip long acuminate; base obtuse; margin non-ciliate, translucent, white tinged. <italic>Inflorescence</italic> 16.5–33 cm long, erect or drooping, lax, cylindrical. <italic>Bract</italic> 1.2–1.4 × 0.4–0.5 cm, one on each flower, convolute, elliptic, boat-shaped, brown, non-tubular, more or less leathery, densely hairy externally, hairs brown; margin non-ciliate; cincinnus 2–3 -flowered. <italic>Bracteoles</italic> 1–1.3 × c. 0.25 cm, brown, tubular, unilaterally split upto 5–8 mm, densely hairy externally, hairs brown; margin non-ciliate. Flower 4.7–5.2 cm long, pale yellow, highly fragrant, many open at a time. <italic>Calyx</italic> 1.6–1.8 × c. 0.15 cm, tubular, unilaterally split up to 5–6 mm, gradually convolute towards the tip, membranous, translucent, densely pubescent externally; hairs brown; obscurely 3 -lobed at tip. <italic>Corolla tube</italic> 1.9–2.1 cm long, c. 1.5 mm wide at mouth, straight, exceeding the calyx and bract, pale yellow, densely pubescent externally, hairs brown, hairy internally. <italic>Corolla lobes</italic> oblong, pale yellow, lower half pubescent externally, glabrous on upper half, margins non-ciliate, non-beaked at tip, lobes 3-nerved; dorsal lobe 1.6–1.7 × c. 0.15–0.2 cm long; lateral lobes 1.5–1.6 × c. 0.15 cm long. <italic>Lateral staminodes</italic> 1.3–1.5 × c. 0.15 cm, linear, straight, pale yellow, tip acute. <italic>Labellum</italic> 1.3–1.4 × c. 0.5 cm, elliptic, narrow towards base, pale yellow, sinus 0.8–0.9 cm deep, lobes tip acute; claw c. 1 mm wide at base. <italic>Stamen</italic> 2.6–2.8 cm long. <italic>Filament</italic> 2.4–2.6 cm long, scarlet, straight, c. 0.5 mm wide at base. <italic>Anther</italic> c. 1.5 × 1.5 mm, sagittate, brown, glabrous, non-crested, pink, truncate at tip, glabrous. <italic>Ovary</italic> c. 3 × 2 mm, oblong, pale green, densely pubescent externally. <italic>Style</italic> filiform, white, glabrous. <italic>Stigma</italic> cup-shaped, margin ciliate, c. 0.5 mm exserted from anther. <italic>Epigynous glands</italic> two, 2.5–3 mm long, oblong. <italic>Fruits</italic> unknown.</p><fig id="F2" position="float" orientation="portrait"><label>Figure 2.</label><caption><p><italic><tp:taxon-name>Hedychium villosum</tp:taxon-name></italic> Wall. <bold>A</bold> bract <bold>B</bold> bracteole <bold>C</bold> single flower <bold>D</bold> calyx <bold>E</bold> corolla tube with calyx and ovary <bold>F</bold> corolla lobes <bold>G</bold> labellum <bold>H</bold> lateral staminodes <bold>I</bold> stamen <bold>J</bold> anther, back view (left) and front view (right) <bold>K</bold> ovary with epigynous glands and base of style <bold>L</bold> cross section of ovary <bold>M</bold> stigma with a part of style. Line drawing by E. Sanoj; voucher <italic>M. Bhaumik 1922</italic> (CAL).</p></caption><graphic xmlns:xlink="http://www.w3.org/1999/xlink" xlink:href="PhytoKeys-025-075-g002.jpg" position="float" orientation="portrait" xlink:type="simple"/></fig></tp:treatment-sec><tp:treatment-sec sec-type="Distribution"><title>Distribution.</title><p>Bangladesh, China, India and Myanmar from 660 to 1400 m (<xref ref-type="bibr" rid="B13">Wu and Larsen 2000</xref>).</p></tp:treatment-sec><tp:treatment-sec sec-type="Indian specimens examined"><title>Indian specimens examined.</title><p><bold>INDIA. Arunachal Pradesh:</bold> Changlang Dt.: Chenglang to Khela, 666.6 m, 12 Mar 1958, <!--PageBreak--><italic>G.K. Murthy 12939</italic> (ASSAM); Dibang Valley Dt.: Thewarygaon, 1200 m, 20 May 1998, <italic>M. Bhaumik 1922</italic> (CAL); Anini, 1640 m, <italic>M. Bhaumik</italic> <italic>s.n.</italic> (CAL); Mehao Lake, 1300 m, 1 Dec 1996, <italic>M. Bhaumik &amp; M.K. Pathak 1153</italic> (CAL); 1200 m, 20 May 1998, <italic>M. Bhaumik &amp; M.K. Pathak 1902</italic> (CAL); West Siang Dt.: Nokka to Nagminu, 5 Jul 1961, <italic>D.B. Deb 26547</italic> (ASSAM); <bold>Meghalaya:</bold> Khasia, 4000 ft, <italic>J.D. Hooker &amp; J. Thomson s.n.</italic> (K), Khasia No. 6 (CAL); <bold>Mizoram:</bold> Aizwal Dt.: Sialsuk, Lushai Hills, 4700 ft, 15 Jan 1963, <italic>D.B. Deb 30713</italic> (ASSAM); Lunglei Dt.: Theiriat, Lushai Hills, 25 Jan 1963, <italic>D.B. Deb 31265</italic> (ASSAM); Serchip Dt.: Kheitum, Lushai Hills, 23 Jan 1963, <italic>D.B. Deb 31185</italic> (ASSAM); <bold>Locality unknown.</bold> <italic>Mack</italic> <italic>s.n.</italic> (K), <italic>Griffith</italic> <italic>s.n</italic>.</p></tp:treatment-sec><tp:treatment-sec><!--Section generated to contain objects referenced in tp:taxon-treatment.--><fig id="F1" position="float" orientation="portrait"><label>Figure 1.</label><caption><p>Type specimens: <bold>A</bold> <italic><tp:taxon-name>Hedychium villosum</tp:taxon-name></italic> Wall. - Sylhet, 1815, <italic>M. R. Smith s.n. pro parte</italic> (middle specimen; BM000574696) <bold>B</bold> <italic><tp:taxon-name>Hedychium villosum</tp:taxon-name></italic> var. <italic>tenuiflorum</italic> (Wall. ex Voigt) Wall. ex Baker- Botanic Garden Calcutta, originally from Sylhet, <italic>N. Wallich 6545C</italic> (BM).</p></caption><graphic xmlns:xlink="http://www.w3.org/1999/xlink" xlink:href="PhytoKeys-025-075-g001.jpg" position="float" orientation="portrait" xlink:type="simple"/></fig></tp:treatment-sec><ref-list><ref id="B13"><mixed-citation xmlns:xlink="http://www.w3.org/1999/xlink" xlink:type="simple"><person-group><name name-style="western"><surname>Wu</surname><given-names>TL</given-names></name><name name-style="western"><surname>Larsen</surname><given-names>K</given-names></name></person-group> (<year>2000</year>) <article-title>Zingiberaceae.</article-title> In: <person-group><name name-style="western"><surname>Wu</surname><given-names>ZY</given-names></name><name name-style="western"><surname>Raven</surname><given-names>PH</given-names></name></person-group> (<role>Eds</role>) <issue-title>Flora of China.</issue-title><publisher-name>Science Press</publisher-name>, <publisher-loc>Beijing &amp; Missouri Botanical Garden Press, St. Louis</publisher-loc>, <volume>24</volume>: <fpage>322</fpage>-<lpage>377</lpage>.</mixed-citation></ref></ref-list></tp:taxon-treatment>
